# Supplementary material for: Multiscale Investigation of the Factors Governing Ice–Asphalt Interfacial Adhesion Strength: Insights from Pull-Off Tests and Molecular Simulations
Source: Materials (Basel). 2026 Jul 7;19(13):2929. doi: 10.3390/ma19132929 (PMC13362902; doi:10.3390/ma19132929)
Supplement: Supplementary file 1 [file materials-19-02929-s001.zip]

Archive with 1 entries (1 files):
- materials-4370908-supplementary.pdf
